# Supplementary material for: Contiguous Gene Syndromes and Hearing Loss: A Clinical Report of Xq21 Deletion and Comprehensive Literature Review
Source: Genes (Basel). 2024 May 23;15(6):677. doi: 10.3390/genes15060677 (PMC11202778; doi:10.3390/genes15060677)
Supplement: Supplementary file 1 [file genes-15-00677-s001.zip]

Archive with 1 entries (1 files):
- genes-3011114-supplementaryFinalVersion.xlsx
