# Supplementary material for: Contiguous Gene Syndromes and Hearing Loss: A Clinical Report of Xq21 Deletion and Comprehensive Literature Review
Source: Genes (Basel). 2024 May 23;15(6):677. doi: 10.3390/genes15060677 (PMC11202778; doi:10.3390/genes15060677)
Supplement: Supplementary file 1 [file genes-15-00677-s001.zip › genes-3011114-supplementaryFinalVersion.xlsx]

## Sheet: Xq21 DEL features
Proband N	Patient - Reference	Proband Sex	Genomic imbalance	Inheritance	Maternal phenotype	Audiological evaluation	Inner ear anomaly	Optalmologic evaluation	Neurodevelopmental presentation	Behavior	Dysmorphisms	Other clinical features
1	case (IV-1), family XL-45 clinical description [55]; genetic analysis [51]; clinical follow-up and genetic re-analysis [52]	M	Submicroscopic deletion in Xq21; dual laser flow cytometry: a cytogenetically undetectable deletion that measures only 3.3% of the X chromosome	mat	normal hearing; exstensive, bilateral peripapillary choroidal atrophy and pigmentary stippling in peripheral retinal	likely congenital HL; profound, fragmentary, bilateral SNHL during childhood; severe to profound HL at 39 yrs	NA	bilateral recurrent iritis; diffuse chorioretina atrophy and pigmentary changes, poor night vision since early childhood. Diagnosis of CM	poor verbal communication; moderate MR	NA	NA	Obesity
2	case IV-1's brother, family XL-45 clinical description [55]; genetic analysis [51]; clinical follow-up and genetic re-analysis [52]	M	Submicroscopic deletion in Xq21; dual laser flow cytometry: a cytogenetically undetectable deletion that measures only 3.3% of the X chromosome	mat	normal hearing; exstensive, bilateral peripapillary choroidal atrophy and pigmentary stippling in peripheral retinal	Likely congenital, bilateral HL	NA	bilateral recurrent iritis; diffuse chorioretina atrophy and pigmentary changes, poor night vision since early childhood. Diagnosis of CM at 30yrs.	Moderate MR	NA	NA	Strabismus. Bronchial asthma. Obesity
3	clinical description [55]; family XL-45, genetic analysis [51]	M	Submicroscopic deletion in Xq21; dual laser flow cytometry: a cytogenetically undetectable deletion that measures only 3.3% of the X chromosome	mat	normal hearing; monolateral total retinal detachment, and bilateral peripapillary choroidal atrophy	HL since childhood	NA	Gradually descreasing visual acuity. CM	MR	NA	NA	Obesity
4 and 5	patient 1 and patient 2 family XL-62 [51]	M (2/2)	Phenot-enhancer reassociation techniqe (PERT)Interstitial deletion in Xq21; dual laser flow cytometry: cytogenetically detectable deletion measuring 7.7% of the X chromosome	mat (2/2)	NA	HL (2/2)	NA	CM (2/2)	MR (2/2)	NA	NA	Short stature (2/2)
6	Family 1 genetic analysis and optalmologic description [53]; clinical description [58]	M	Standard banding / high-resolution banding; Southern blot: deletion described as del(X)(q21.1-q21.33)	mat	typical signs of carriers of choroideremia	NA	NA	CM	Severe MR	NA	coarse facial features, a left-sided cleft lip and palate, hypertelorism, and macrocephaly	NA
7 and 8	Family 2, patient 1 and patient 2 [53]	M (2/2)	Standard banding / high-resolution banding; Southern blot: deletion reported as del(X)(q21.2-q21.31) according to ISCN (1978).	mat	typical signs of carriers of choroideremia	SNHL (2/2)	NA	CM (2/2)	MR (2/2)	NA	NA	NA
9	individual III-7 [52]	M	46, del(X)(q21)Y	mat	mild high-frequency bilateral SNHL and typical signs of carriers of choroideremia; (the carrier maternal grandmother presents signs typical of carriers of choroideremia)	Preverbal HL	Left-middle-ear exploration and stapedectomy: stapes fixated to the foot plate with a patent cochlear aqueduct; on stapedectomy; marked perilymphatic gusher.	CM	DD	NA	NA	Chronic and recurrent otitis media
10	individual III-5 [52]	M	46, del(X)(q21)Y	mat	mild high-frequency bilateral SNHL and typical signs of carriers of choroideremia; (the carrier maternal grandmother presents signs typical of carriers of choroideremia)	Bilateral, severe-to-profound mixed HL, despite normal tympanic membrane compliances and middle-ear pressures and the absence of middleear effusion	NA	CM	DD, mild MR	NA	NA	Tracheal malacia
11	kindred of Hodgson et al. [52]; case presentation [56]	M	interstitial deletion of Xq21	mat	limited intelligent, fundoscopic changes of a chorioderemia carrier with depigmented patches in the periphery of the retina	no apparrent HL	NA	Gross choroidal sclerosis with pigmentary changes. CM. Blind at 30yrs	MR (IQ 67 at 8 yrs)	NA	Maxillary prognathism	EEG: "moderate diffuse abnormality of an unusual kind, with rhythmic components." Convergent squint and clumsy. Convergent strabismus.
12	Patient II-1, family G [59]	M	PCR-amplification: minimal-sized deletion of 8.5 Mb; maximum -sized deletion of 14.1 Mb (presence of the markers CXorf43 and DIAPH2)	mat	at 44 yrs: diminished central mfERG amplitude (normal visual acuities, anterior segments, visual fields, and color vision tests; no medical symptoms); FAF displayed speckles, small areas of reduced or increased autofluorescence, and an otherwise normal autofluorescence	A beginning of auditory hair cell damage affecting the low-frequency hearing was found in audiometry	NA	Mild subcapsular posterior cataracts. Nyctalopia since early childhood. Fundus examination: peripheral to midperipheral loss of choriocapillaris, peripapillary sclerosis of the choroidal vasculature, normal retinal vessels, and normal optic nerve heads. Scotoma. Protanomaly. Not detectable ERG amplitudes and the single-flash cone response; no significant cone responses. Reduced MfERG amplitudes	Motor DD, MR (walking at 24 m)	NA	NA	A microhematuria episode. Pelvic dilatation without functional impact. Normal brain MRI. Gait problems.
13	Patient III-2, family H [59]	M	PCR-amplification: minimal-sized deletion of 6.3 Mb; maximum -sized deletion of 9.7 Mb (presence of the marker LOC401602)	mat	at 46 yrs: scotopic full-field ERG, amplitudes of individual III-4 were at the lower normal limit, the fundi showed mottling of the RPE, discrete peripheral RPE clumping and small areas of chorioretinal atrophy. FAF displayed speckles, small areas of reduced or increased autofluorescence, and an otherwise normal autofluorescence.	NA	NA	peripheral to midperipheral loss of choriocapillaris, peripapillary sclerosis of the choroidal vasculature, normal retinal vessels, and normal optic nerve heads with a peripap_x0002_illary chorioretinal atrophy, the macula was relatively hype_x0002_pigmented. Scotoma. Not detectable ERG signals and reduced photopic responses. Reduced MfERG amplitudes. Severely reduced FAF in the midperiphery to p…	Problems with motor coordination since infancy. Delayed speech development with ongoing dyslalia. Reduced facial expression, unilateral postural destabilization, dysdiadochokinesis, and delayed finger tapping	NA	NA	NA
14	Patient III-3, family H [59]	M	PCR-amplification: minimal-sized deletion of 6.3 Mb; maximum -sized deletion of 9.7 Mb (presence of the marker LOC401602)	mat	at 46 yrs: scotopic full-field ERG, amplitudes of individual III-4 were at the lower normal limit, the fundi showed mottling of the RPE, discrete peripheral RPE clumping and small areas of chorioretinal atrophy. FAF displayed speckles, small areas of reduced or increased autofluorescence, and an otherwise normal autofluorescence.	NA	NA	Fundus examination: peripheral to midperipheral loss of choriocapillaris, relatively hyperpigmented macula. Reduced scotopic ERG and prolonged peak times of the photopic responses. Normal MfERG amplitudes with pathologic perifoveolar peak time increase. Severely reduced FAF in the midperiphery to periphery	Fine motor-skill problems during the third to fourth yrs	NA	NA	NA
15	Patient SV08-19 [57]	M	PCR amplification: genomic deletion of approximately 1–1.5 Mb located about 90 kb upstream of the POU3F4 gene; MLPA analysis: deletion in the upstream region of the POU3F4 gene but one normal copy of the POU3F4 gene	dn	NA	HL diagnosed at the age of 6 yrs: moderately severe HL on the right side and severe HL on the left side; hearing aids following the diagnosis; no HL progression at 3 yrs follow-up	Temporal bone CT: IP3	NA	NA	NA	NA	Normal Brain MRI
16	Patient SV08-20 S [57]	M	PCR amplification: huge deletion in the Xq21 region, including the POU3F4 gene, with an estimated deletion size of approximately 16 Mb; MLPA analysis huge genomic deletion including both the upstream region and POU3F4 coding sequence	mat	bilateral mild high tone loss	Upon BERA at 8 m: severe, bilateral HL of 75 dB nHL; hearing aids since 16 mnt; noHL progression at 3 yrs follow-up	Temporal bone CT: IP3	NA	DD, mild MR	NA	NA	Floppy infant, central hypotonia. Normal Brain MRI. Normal electromyography. Vescicoureteral reflux grade V
17	Proband (IV-1) [17]	M	SNP-array: deletion on X chromosome of about 5.2 Mb, spanning from the Xq21.1 to Xq21.31 (nucleotides 81,492,309 to 86,697,958); CGH-array: two close interstitial deletions, named “Del I” (chrX.hg19:g.(80,916,762_80,955,540)_(86,709,812_86,736,428)del) of about 5.57 Mb and “Del II” (chrX.hg19:g.(80,916,762_80,937,379)_(86,709,812_86,716,390)del.) of about 162 Kb, spaced out by a normal dosage reg…	mat	normal hearing and vision	Bilateral, severe SNHL diagnosed at 5m; HA at 6m	Temporal bone MRI and CT: bulbous dilatation of the IACs, absence of the fundi of the bony plates separating the basal turn of cochlea and IACs, abcence of the modiolus, dysmorphic cochlea with small medium and apical turn, small oval window; mild dilatation of the vestibule and of the posterior semicircular canals; dilatation of the right vestibular aqueduct	NA	Psycho-neuro-motor disabilities, absent veral language, very poor comprehension. Use a mimic sign language. Unable to walk unsupported. Profound ID	Psychotic behavioral and relational disorder. Motor stereotypies	Large forehead, down turned rimae palpebrarum and large ears. Bilateral flat feet	Trunk and limb hypotonicity, poor motor coordination; balance problems
18	Proband's brother (IV-2) [17]	M	SNP-array: deletion on X chromosome of about 5.2 Mb, spanning from the Xq21.1 to Xq21.31 (nucleotides 81,492,309 to 86,697,958); CGH-array: two close interstitial deletions, named “Del I” (chrX.hg19:g.(80,916,762_80,955,540)_(86,709,812_86,736,428)del) of about 5.57 Mb and “Del II” (chrX.hg19:g.(80,916,762_80,937,379)_(86,709,812_86,716,390)del.) of about 162 Kb, spaced out by a normal dosage reg…	mat	normal hearing and vision	SNHL diagnosed at 5m; HA at 6m	Temporal bone MRI and CT: bulbous dilatation of the IACs, absence of the fundi of the bony plates separating the basal turn of cochlea and IAC, abcence of the modiolus, dysmorphic cochlea with small medium and apical turn, small oval window; mild dilatation of the vestibule and of the posterior semicircular canals	NA	Psycho-neuro-motor disability, poor verbal language and comprehension (less severe than proband IV-1). Severe ID	NA	Large forehead, down turned rimae palpebrarum and large ears; flat feet	Trunk and limbs hypotonicity
19	Proband's maternal uncle (III-1) [17]	M	SNP-array: deletion on X chromosome of about 5.2 Mb, spanning from the Xq21.1 to Xq21.31 (nucleotides 81,492,309 to 86,697,958); CGH-array: two close interstitial deletions, named “Del I” (chrX.hg19:g.(80,916,762_80,955,540)_(86,709,812_86,736,428)del) of about 5.57 Mb and “Del II” (chrX.hg19:g.(80,916,762_80,937,379)_(86,709,812_86,716,390)del.) of about 162 Kb, spaced out by a normal dosage reg…	mat	normal hearing and vision	Bilateral profound SNHL in infancy	Temporal bone MRI and CT: bulbous dilatation of the IAC, absence of the fundi of the bony plates separating the basal turn of cochlea and IAC., abcence of the modiolus, dysmorphic cochlea with small medium and apical turn; dysplastic fine irregularity in the profile of the semicircular canals	CM	Deficit in short term memory for spatial material. Moderate ID	NA	NA	Brain MRI: mega cisterna magna and cerebral cysticercosis. Vestibular problem: mixed sufferance of central and peripheral (down nystagmus was shown in all positions, which was found to be persistent, symmetric and partially inhibited by visual fixation. Vestibulo-ocular reflex (VOR) was hypoactive bilaterally and slightly reduced by visual fixation)
20	Proband's ancestor (II-1) [17]	M	SNP-array: deletion on X chromosome of about 5.2 Mb, spanning from the Xq21.1 to Xq21.31 (nucleotides 81,492,309 to 86,697,958); CGH-array: two close interstitial deletions, named “Del I” (chrX.hg19:g.(80,916,762_80,955,540)_(86,709,812_86,736,428)del) of about 5.57 Mb and “Del II” (chrX.hg19:g.(80,916,762_80,937,379)_(86,709,812_86,716,390)del.) of about 162 Kb, spaced out by a normal dosage reg…	mat	normal hearing and vision	Bilateral profound SNHL in infancy; HA at 9yrs	NA	NA	Severe DD and ID	NA	NA	NA
21	[60]	M	SNP array: deleltion in Xq21 (GRCh37/hg19 Chr X: 80,817,978-88,868,979) of 8.05 Mb,harboring POU3F4, CYLC1, RPS6KA6, HDX, APOOL, SATL1, ZNF711, POF1B, CHM, DACH2, KLHL4, and CPXCR1 genes. The PCR result confirmed the SNP-array data.	mat	normal hearing and vision	Moderate HL with 60 dB of HL	High resolution CT: shortened base turn of the cochlea, merged/unclearly divided second and apical turn, absent modiolus	Poor sight. Partial degeneration of the eye choroid	DD (speak at 18 mnt; walk at 2.5 yrs). Severe learning impairment. Low general cognitive ability. IQ level is below 40, according to the Wechsler Intelligence Scale test	Severe social disabilities	Narrow forehead, slightly drooping eyelids, short palpebral fissures, and prominent ears	NA
22	[18]	F	Array CGH 8 Mb deletion Xq21.1q21.31 UCSC hg18 ChX:78176502-86386384 (hg19 ChX:78289846-86499728); Sequencing of POU3F4 did not reveal an additional mutation on the other allele	NA	NA	HL	IP3	NA	Severe motor delay	NA		Low muscle tone
23-29	7 patients from 2 generations [54]	M (7/7)	Xq21 deletion (deletion of locus DXS169, in Xq21.1. Loci DXS72 and DXS26, which, respectively, flank DXS169 proximally and distally, were intact.)	mat (7/7)	mild-to-moderate HL (4/4)|NB seven sisters have a moderate HL	"progressive" mixed deafness (5), very early prelingual deafness (1), referred as profoundly deaf (1)	High-resolution CT : Atypical Mondini-like dysplasia, dilated petrous facial canal, dilatation of the internal auditory meatus fully connected with enlarged cochlear canals (7/7); wide bulbous posterior labyrinth (1/7)	NA	Important speech impairment and learning disabilities	NA	NA	NA
30	clinical report	M	NGS panel (genes associated with non-syndromic hearing loss): hmz deletion in the POU3F4 gene; CGH-array: hmz deletion of approximately 3.7 Mb in Xq21.1q21.2 (81464567-85234239, GRCh37), completely including the POU3F4, CYLC1, RPS6KA6, HDX, APOOL, SATL1, ZNF711, POF1B genes and partially (exons 4-15) involving the CHM gene.	oocyte donor	NA	"REFER" NHS; congenital, bilateral, severe HL; HA at 4m	CT and MRI: bilateral inner ear malformation consistent with IP3	Normal at 2 yrs; bilateral widespread pigment clumping in the middle retinal periphery at 4 yrs; normal visual acuity and visual field full-field ERG: significant reduction of the scotopic component (30 micronvolts) and a modest reduction of the photopic one (60 micronvolts; a and b waves latencies were 21 ms and 43 ms respectively); areas of chorioretinal atrophy bilaterally in the middle retina…	Global DD (sitting without support at 11 mnt, crawling at 18 mnt, autonomous walking from 28 mnt); severe language delay, verbal comprehension disorder: MSDDADD	Motor stereotypies. ASD	Prominent forehead, bilateral epicanthus, periorbital fullness, long eyelashes, and broad nasal tip with anterverted nostrils. Mild dorsal hypertrichosis, and keratosis pilaris on the arms. Flat feet	Normal brain MRI, cardiological assessment, ECG, echocardiography, abdominal ultrasound
mat: maternal; dn: de novo; HL: hearing loss; SNHL: sensorineural hearing loss; hearing aids: HA; NHS: newborn hearing screening; incomplete partition type III: IP3; internal auditory canal: IAC; years: yrs; months: m; developmental delay: DD; mental retardation: MR; intellectual disability: ID; Mixed Specific Developmental Disorder and Attention Deficit Disorder: MSDDADD; Autistic spectrum disor…
